# Supplementary material for: Identification of Novel Isatin Derivative Bearing a Nitrofuran Moiety as Potent Multi-Isoform Aldehyde Dehydrogenase Inhibitor
Source: Molecules. 2024 Jun 29;29(13):3114. doi: 10.3390/molecules29133114 (PMC11243058; doi:10.3390/molecules29133114)
Supplement: Supplementary file 1 [file molecules-29-03114-s001.zip]

Archive with 1 entries (1 files):
- molecules-3050990-supplementary.pdf
